# Supplementary material for: Computational analysis of the functional and structural impact of the most deleterious missense mutations in the human Protein C
Source: PLoS One. 2023 Nov 28;18(11):e0294417. doi: 10.1371/journal.pone.0294417 (PMC10683990; doi:10.1371/journal.pone.0294417)
Supplement: S1 Table — (XLSX) [file pone.0294417.s005.xlsx]

## Sheet: S1 Table
S1 Table. Prediction of the effect of 340 missense SNPs on the human PC by various tools.
Number	SNP ID	Substitution	FATHMM-MKL	PROVEAN	SIFT	Mutation Assessor	CADD	SNAP2	Align	Polyphen2
1	rs1430896080	M1I	Deletrious	Neutral	Deletrious	NA	Deletrious	Neutral	Class C0	Begin
2	rs759805372	T5R	Neutral	Neutral	Neutral	neutral	Neutral	Neutral	Class C65	Begin
3	rs950467099	S6N	Neutral	Neutral	Neutral	medium	Neutral	Neutral	Class C45	Possibly damage
		S6I	Neutral	Neutral	Neutral	low	Neutral	Neutral	Class C65	Begin
4	rs758494619	L7F	Neutral	Neutral	Neutral	low	Neutral	Neutral	Class C15	Begin
5	rs368493458	V11M	Neutral	Neutral	Neutral	low	Neutral	Neutral	Class C15	Begin
6	rs781386476	T13P	Neutral	Neutral	Neutral	low	Neutral	Neutral	Class C35	Possibly damage
7	rs146793243	G18S	Neutral	Neutral	Neutral	neutral	Neutral	Neutral	Class C55	Begin
		G18C	Neutral	Neutral	Deletrious	medium	Neutral	Effect	Class C65	Probably damage
8	rs771569764	P22A	Neutral	Neutral	Neutral	low	Neutral	Neutral	Class C25	Begin
9	rs775126434	P22L	Neutral	Neutral	Neutral	low	Neutral	Neutral	Class C65	Begin
10	rs1573433883	L23P	Neutral	Neutral	Neutral	neutral	Neutral	Neutral	Class C65	Begin
11	rs1455533451	D24G	Neutral	Neutral	Neutral	low	Neutral	Neutral	Class C65	Begin
12	rs754243426	V26M	Deletrious	Neutral	Deletrious	high	Deletrious	Effect	Class C15	Probably damage
13	rs1433394075	S29G	Deletrious	Neutral	Neutral	low	Deletrious	Neutral	Class C55	Begin
14	rs552714462	S30R	Neutral	Neutral	Neutral	neutral	Neutral	Neutral	Class C65	Begin
15	rs779710709	E31K	Neutral	Neutral	Deletrious	low	Neutral	Neutral	Class C55	Begin
16	rs746654539	R32H	Neutral	Neutral	Neutral	low	Neutral	Neutral	Class C25	Begin
		R32P	Neutral	Neutral	Neutral	medium	Neutral	Effect	Class C65	Possibly damage
17	rs1573436883	H34P	Deletrious	Deletrious	Neutral	medium	Deletrious	Effect	Class C65	Begin
18	rs754445822	Q35H	Deletrious	Neutral	Neutral	low	Neutral	Neutral	Class C15	Begin
19	rs1318261693	V36L	Deletrious	Neutral	Neutral	medium	Deletrious	Neutral	Class C25	Begin
20	rs780914969	L37V	Deletrious	Deletrious	Deletrious	medium	Deletrious	Effect	Class C25	Probably damage
21	rs748083494	L37P	Deletrious	Deletrious	Neutral	high	Deletrious	Effect	Class C65	Probably damage
22	rs769900251	R38W	Deletrious	Deletrious	Deletrious	medium	Deletrious	Effect	Class C65	Probably damage
23	rs773107370	R38Q	Deletrious	Neutral	Neutral	low	Deletrious	Effect	Class C35	Probably damage
24	rs199514227	R40C	Neutral	Deletrious	Neutral	medium	Deletrious	Effect	Class C65	Probably damage
25	rs770650361	R40H	Neutral	Neutral	Neutral	low	Neutral	Neutral	Class C25	Begin
26	rs774572099	R42S	Deletrious	Deletrious	Deletrious	high	Deletrious	Effect	Class C65	Probably damage
		R42C	Deletrious	Deletrious	Deletrious	high	Deletrious	Effect	Class C65	Probably damage
27	rs369504169	R42H	Deletrious	Deletrious	Deletrious	high	Deletrious	Effect	Class C25	Probably damage
28	rs767626189	A43T	Deletrious	Deletrious	Deletrious	high	Deletrious	Effect	Class C55	Probably damage
		A43P	Deletrious	Deletrious	Deletrious	high	Deletrious	Effect	Class C25	Probably damage
29	rs1467015445	N44H	Deletrious	Deletrious	Deletrious	high	Deletrious	Effect	Class C65	Probably damage
30	rs1416873800	N44S	Deletrious	Deletrious	Deletrious	medium	Neutral	Effect	Class C45	Possibly damage
31	rs141040323	F46L	Deletrious	Deletrious	Neutral	low	Deletrious	Neutral	Class C15	Probably damage
32	rs764546127	R51C	Neutral	Deletrious	Deletrious	medium	Deletrious	Effect	Class C65	Probably damage
33	rs1558712064	H52Q	Neutral	Neutral	Neutral	neutral	Neutral	Neutral	Class C15	Begin
34	rs376049280	S54C	Deletrious	Deletrious	Deletrious	medium	Deletrious	Effect	Class C65	Probably damage
35	rs1199608895	E56K	Deletrious	Deletrious	Deletrious	medium	Deletrious	Effect	Class C55	Probably damage
36	rs757583846	R57W	Deletrious	Deletrious	Deletrious	high	Deletrious	Effect	Class C65	Probably damage
37	rs574949343	R57Q	Deletrious	Deletrious	Deletrious	high	Deletrious	Effect	Class C35	Probably damage
		R57L	Deletrious	Deletrious	Deletrious	high	Deletrious	Effect	Class C65	Probably damage
38	rs1301563390	I60V	Neutral	Neutral	Neutral	neutral	Neutral	Neutral	Class C25	Begin
39	rs751218842	I60T	Neutral	Neutral	Neutral	low	Neutral	Neutral	Class C65	Begin
40	rs121918148	E62A	Deletrious	Deletrious	Deletrious	high	Deletrious	Effect	Class C65	Probably damage
41	rs1438849881	I63F	Neutral	Neutral	Neutral	medium	Neutral	Neutral	Class C15	Possibly damage
42	rs1370099703	I63T	Neutral	Neutral	Neutral	neutral	Neutral	Neutral	Class C65	Begin
43	rs1287265930	D65N	Neutral	Neutral	Neutral	low	Deletrious	Neutral	Class C15	Possibly damage
44	rs201463891	F66L	Neutral	Deletrious	Neutral	low	Neutral	Effect	Class C15	Begin
45	rs1448630830	E67K	Deletrious	Deletrious	Deletrious	high	Deletrious	Effect	Class C55	Probably damage
46	rs1352609136	E68Q	Deletrious	Deletrious	Deletrious	high	Deletrious	Effect	Class C25	Probably damage
47	rs984698204	A69V	Deletrious	Deletrious	Neutral	medium	Deletrious	Neutral	Class C55	Possibly damage
48	rs199469481	K70E	Neutral	Neutral	Deletrious	medium	Neutral	Neutral	Class C55	Possibly damage
49	rs568473236	K70R	Neutral	Neutral	Neutral	neutral	Neutral	Neutral	Class C25	Begin
		K70M	Neutral	Neutral	Deletrious	low	Deletrious	Neutral	Class C65	Probably damage
50	rs1207902871	E71D	Deletrious	Deletrious	Deletrious	high	Deletrious	Effect	Class C35	Probably damage
51	rs121918149	V76M	Neutral	Neutral	Neutral	medium	Deletrious	Neutral	Class C15	Possibly damage
52	rs749192814	D78N	Neutral	Neutral	Neutral	low	Neutral	Neutral	Class C15	Begin
53	rs1573442078	F82S	Deletrious	Deletrious	Deletrious	high	Deletrious	Effect	Class C65	Probably damage
54	rs768719609	K85T	Neutral	Deletrious	Neutral	low	Deletrious	Neutral	Class C65	Begin
		K85R	Neutral	Neutral	Neutral	low	Deletrious	Neutral	Class C25	Probably damage
55	rs145854591	V87I	Neutral	Neutral	Neutral	neutral	Neutral	Neutral	Class C25	Begin
56	rs1455500536	D90E	Deletrious	Deletrious	Deletrious	medium	Deletrious	Effect	Class C35	Probably damage
57	rs1573442736	C92G	Deletrious	Deletrious	Deletrious	high	Deletrious	Effect	Class C65	Probably damage
58	rs771415643	L93F	Neutral	Neutral	Deletrious	low	Neutral	Neutral	Class C15	Begin
59	rs774908523	P96S	Deletrious	Neutral	Deletrious	medium	Deletrious	Effect	Class C65	Probably damage
60	rs945459808	P100Q	Neutral	Neutral	Neutral	neutral	Neutral	Neutral	Class C65	Begin
		P100R	Neutral	Neutral	Neutral	low	Neutral	Neutral	Class C65	Begin
61	rs761171704	C101Y	Deletrious	Deletrious	Deletrious	high	Deletrious	Effect	Class C65	Probably damage
62	rs750358099	A102T	Neutral	Neutral	Neutral	low	Neutral	Neutral	Class C55	Begin
63	rs1350622855	S103G	Neutral	Neutral	Neutral	low	Neutral	Neutral	Class C55	Begin
64	rs1326161531	S103R	Neutral	Neutral	Neutral	medium	Neutral	Neutral	Class C65	Begin
65	rs1201497036	C105F	Deletrious	Deletrious	Deletrious	medium	Deletrious	Effect	Class C65	Probably damage
66	rs199469479	C106G	Deletrious	Deletrious	Neutral	neutral	Deletrious	Effect	Class C65	Probably damage
67	rs1440149367	C106Y	Deletrious	Neutral	Neutral	neutral	Deletrious	Effect	Class C65	Probably damage
		C106F	Deletrious	Deletrious	Neutral	neutral	Deletrious	Effect	Class C65	Probably damage
68	rs1252000412	G107R	Neutral	Neutral	Neutral	neutral	Neutral	Neutral	Class C65	Begin
69	rs200234655	H108N	Neutral	Neutral	Neutral	neutral	Neutral	Neutral	Class C65	Begin
		H108D	Neutral	Neutral	Neutral	neutral	Neutral	Effect	Class C65	Possibly damage
70	rs1156578125	G109S	Deletrious	Deletrious	Deletrious	medium	Deletrious	Effect	Class C55	Probably damage
		G109C	Deletrious	Deletrious	Deletrious	high	Deletrious	Effect	Class C65	Probably damage
71	rs370147557	T110K	Neutral	Neutral	Neutral	low	Neutral	Neutral	Class C65	Begin
		T110R	Neutral	Neutral	Neutral	low	Neutral	Neutral	Class C65	Possibly damage
72	rs1171885932	C111Y	Deletrious	Deletrious	Deletrious	high	Deletrious	Effect	Class C65	Probably damage
73	rs1400004094	I112L	Deletrious	Neutral	Neutral	low	Neutral	Neutral	Class C0	Begin
74	rs1057168862	I112S	Deletrious	Neutral	Neutral	low	Neutral	Neutral	Class C65	Begin
75	rs1394299461	D113E	Neutral	Deletrious	Deletrious	low	Deletrious	Effect	Class C35	Probably damage
76	rs374476971	G114R	Neutral	Deletrious	Neutral	low	Deletrious	Neutral	Class C65	Probably damage
		G114C	Neutral	Deletrious	Deletrious	medium	Deletrious	Neutral	Class C65	Probably damage
77	rs201563330	I115V	Neutral	Neutral	Neutral	neutral	Neutral	Neutral	Class C25	Possibly damage
78	rs748411379	I115N	Deletrious	Deletrious	Deletrious	low	Deletrious	Neutral	Class C65	Possibly damage
		I115T	Deletrious	Deletrious	Deletrious	low	Neutral	Neutral	Class C65	Begin
79	rs777973120	G116D	Neutral	Deletrious	Neutral	low	Deletrious	Effect	Class C65	Probably damage
80	rs1553424043	F118L	Deletrious	Deletrious	Deletrious	medium	Deletrious	Effect	Class C15	Possibly damage
81	rs749796486	D121N	Neutral	Neutral	Neutral	neutral	Neutral	Neutral	Class C15	Possibly damage
82	rs939496684	S124R	Neutral	Neutral	Neutral	neutral	Neutral	Neutral	Class C65	Begin
83	rs1365375071	G125S	Deletrious	Deletrious	Deletrious	medium	Deletrious	Effect	Class C55	Probably damage
84	rs771609822	E127Q	Deletrious	Neutral	Neutral	low	Deletrious	Neutral	Class C25	Probably damage
85	rs905876326	E127G	Deletrious	Deletrious	Deletrious	low	Deletrious	Effect	Class C65	Probably damage
86	rs775031376	R129G	Neutral	Deletrious	Deletrious	low	Deletrious	Effect	Class C65	Possibly damage
87	rs746190838	R129H	Neutral	Deletrious	Deletrious	low	Deletrious	Neutral	Class C25	Probably damage
88	rs1558713430	F130L	Deletrious	Neutral	Neutral	neutral	Neutral	Neutral	Class C15	Begin
89	rs772320207	L138P	Neutral	Neutral	Neutral	low	Neutral	Neutral	Class C65	Possibly damage
90	rs780527584	N139D	Deletrious	Neutral	Neutral	neutral	Neutral	Effect	Class C15	Begin
91	rs950862727	N139S	Deletrious	Neutral	Neutral	neutral	Neutral	Neutral	Class C45	Possibly damage
92	rs747735192	C140S	Deletrious	Deletrious	Deletrious	high	Deletrious	Effect	Class C65	Probably damage
		C140F	Deletrious	Deletrious	Deletrious	high	Deletrious	Effect	Class C65	Probably damage
93	rs1573444020	S141P	Deletrious	Deletrious	Neutral	medium	Deletrious	Effect	Class C65	Probably damage
94	rs772880922	S141W	Deletrious	Deletrious	Deletrious	medium	Deletrious	Effect	Class C65	Probably damage
95	rs1365115625	L142M	Neutral	Neutral	Neutral	low	Neutral	Neutral	Class C0	Begin
96	rs1018638178	L142P	Neutral	Deletrious	Neutral	low	Deletrious	Effect	Class C65	Possibly damage
97	rs1321852990	D143N	Neutral	Neutral	Neutral	neutral	Neutral	Neutral	Class C15	Begin
		D143Y	Neutral	Deletrious	Deletrious	medium	Neutral	Effect	Class C65	Begin
98	rs1243578652	D143E	Neutral	Neutral	Neutral	low	Neutral	Neutral	Class C35	Begin
99	rs370813536	G145S	Deletrious	Deletrious	Deletrious	medium	Deletrious	Effect	Class C55	Probably damage
		G145R	Deletrious	Deletrious	Deletrious	high	Deletrious	Effect	Class C65	Probably damage
100	rs774204335	G146A	Deletrious	Deletrious	Deletrious	high	Deletrious	Effect	Class C55	Probably damage
101	rs759581480	C147S	Deletrious	Deletrious	Deletrious	high	Deletrious	Effect	Class C65	Possibly damage
102	rs1247269491	C147Y	Deletrious	Deletrious	Deletrious	high	Deletrious	Effect	Class C65	Probably damage
103	rs1016119433	T148A	Neutral	Neutral	Neutral	neutral	Neutral	Neutral	Class C55	Begin
104	rs121918159	H149P	Deletrious	Deletrious	Deletrious	high	Deletrious	Effect	Class C65	Probably damage
105	rs767201513	C151R	Deletrious	Deletrious	Deletrious	high	Deletrious	Effect	Class C65	Probably damage
106	rs1424512882	L152R	Neutral	Neutral	Neutral	neutral	Neutral	Neutral	Class C65	Begin
107	rs1160370781	R158Q	Deletrious	Neutral	Neutral	medium	Deletrious	Effect	Class C35	Probably damage
108	rs1388444026	R159C	Neutral	Neutral	Deletrious	medium	Deletrious	Effect	Class C65	Probably damage
109	rs1450037999	C160S	Deletrious	Deletrious	Deletrious	high	Deletrious	Effect	Class C65	Probably damage
110	rs1433503391	S161R	Neutral	Deletrious	Neutral	medium	Neutral	Effect	Class C65	Begin
111	rs1341644063	C162G	Deletrious	Deletrious	Deletrious	high	Deletrious	Effect	Class C65	Probably damage
112	rs1379216362	P164S	Neutral	Neutral	Neutral	neutral	Neutral	Neutral	Class C65	Begin
113	rs1394970496	G165A	Deletrious	Deletrious	Deletrious	high	Deletrious	Effect	Class C55	Begin
114	rs754130317	K167E	Neutral	Neutral	Neutral	neutral	Neutral	Neutral	Class C55	Begin
115	rs1318361167	L168P	Deletrious	Deletrious	Deletrious	high	Deletrious	Effect	Class C65	Probably damage
116	rs989908811	G169R	Neutral	Neutral	Neutral	low	Neutral	Neutral	Class C65	Begin
		G169W	Neutral	Deletrious	Deletrious	medium	Deletrious	Effect	Class C65	Probably damage
117	rs1326873114	D170G	Neutral	Deletrious	Neutral	low	Deletrious	Neutral	Class C65	Begin
118	rs199469474	C175Y	Deletrious	Deletrious	Deletrious	high	Deletrious	Effect	Class C65	Probably damage
119	rs1254257945	A178T	Neutral	Neutral	Neutral	neutral	Neutral	Neutral	Class C55	Begin
		A178P	Neutral	Neutral	Deletrious	neutral	Neutral	Neutral	Class C25	Possibly damage
120	rs1160248128	V179M	Deletrious	Neutral	Deletrious	medium	Deletrious	Effect	Class C15	Probably damage
121	rs370212196	K180Q	Deletrious	Neutral	Neutral	low	Neutral	Neutral	Class C45	Begin
122	rs199469470	F181L	Deletrious	Deletrious	Deletrious	medium	Deletrious	Effect	Class C15	Possibly damage
		F181V	Deletrious	Deletrious	Deletrious	medium	Deletrious	Effect	Class C45	Begin
123	rs1324719747	P182S	Deletrious	Deletrious	Deletrious	medium	Deletrious	Neutral	Class C65	Probably damage
124	rs748920874	C183R	Deletrious	Deletrious	Deletrious	medium	Deletrious	Effect	Class C65	Probably damage
125	rs1284942525	C183F	Deletrious	Deletrious	Deletrious	medium	Deletrious	Effect	Class C65	Probably damage
126	rs568988569	K188R	Neutral	Neutral	Neutral	neutral	Neutral	Neutral	Class C25	Begin
127	rs146922325	R189W	Neutral	Neutral	Neutral	low	Neutral	Effect	Class C65	Begin
128	rs1270397879	R189Q	Neutral	Neutral	Neutral	low	Neutral	Effect	Class C35	Begin
129	rs777364878	E191Q	Deletrious	Neutral	Neutral	low	Neutral	Neutral	Class C25	Begin
130	rs771498658	K193Q	Deletrious	Neutral	Neutral	medium	Neutral	Neutral	Class C45	Possibly damage
131	rs371071104	R194C	Neutral	Deletrious	Deletrious	medium	Deletrious	Effect	Class C65	Probably damage
132	rs746989553	R194H	Neutral	Neutral	Neutral	medium	Neutral	Neutral	Class C25	Probably damage
		R194L	Neutral	Neutral	Neutral	medium	Neutral	Effect	Class C65	Possibly damage
133	rs762098236	L197P	Neutral	Neutral	Neutral	low	Neutral	Effect	Class C65	Possibly damage
134	rs765517843	K198Q	Deletrious	Neutral	Neutral	medium	Deletrious	Neutral	Class C45	Probably damage
135	rs773327173	R199Q	Neutral	Neutral	Neutral	medium	Neutral	Neutral	Class C35	Probably damage
136	rs886054847	T201I	Neutral	Neutral	Neutral	low	Neutral	Neutral	Class C65	Begin
137	rs567588026	D203N	Neutral	Neutral	Neutral	neutral	Neutral	Neutral	Class C15	Begin
138	rs921241789	Q204E	Neutral	Neutral	Neutral	neutral	Neutral	Neutral	Class C25	Begin
139	rs772789753	V208A	Neutral	Neutral	Neutral	low	Neutral	Neutral	Class C55	Possibly damage
140	rs1216244436	D209E	Neutral	Neutral	Neutral	medium	Neutral	Neutral	Class C35	Begin
141	rs1375064739	P210S	Neutral	Deletrious	Neutral	medium	Neutral	Neutral	Class C65	Probably damage
142	rs121918145	P210L	Neutral	Neutral	Neutral	medium	Neutral	Effect	Class C65	Probably damage
143	rs121918143	R211W	Neutral	Deletrious	Deletrious	medium	Neutral	Effect	Class C65	Possibly damage
144	rs199469476	R211Q	Deletrious	Deletrious	Deletrious	medium	Deletrious	Effect	Class C35	Probably damage
145	rs753097748	I213T	Deletrious	Deletrious	Deletrious	medium	Neutral	Effect	Class C65	Begin
146	rs1194474395	M217T	Neutral	Neutral	Neutral	neutral	Neutral	Neutral	Class C65	Begin
		M217R	Neutral	Neutral	Neutral	neutral	Neutral	Neutral	Class C65	Begin
147	rs1228180705	R219G	Neutral	Neutral	Neutral	neutral	Neutral	Effect	Class C65	Begin
148	rs121918152	R220W	Neutral	Deletrious	Neutral	low	Deletrious	Neutral	Class C65	Begin
149	rs121918153	R220Q	Neutral	Neutral	Neutral	low	Neutral	Neutral	Class C35	Begin
		R220L	Neutral	Deletrious	Neutral	neutral	Neutral	Neutral	Class C65	Begin
150	rs978909997	G221R	Deletrious	Deletrious	Deletrious	medium	Deletrious	Effect	Class C65	Probably damage
151	rs771116175	D222E	Neutral	Neutral	Neutral	neutral	Neutral	Neutral	Class C35	Begin
152	rs199469483	S223R	Deletrious	Deletrious	Deletrious	neutral	Deletrious	Effect	Class C65	Probably damage
153	rs1277271891	W225R	Deletrious	Deletrious	Deletrious	high	Deletrious	Effect	Class C65	Probably damage
		W225G	Deletrious	Deletrious	Deletrious	high	Deletrious	Effect	Class C65	Probably damage
154	rs1484428891	W225S	Deletrious	Deletrious	Deletrious	medium	Deletrious	Effect	Class C65	Probably damage
155	rs757925208	W225C	Deletrious	Deletrious	Deletrious	high	Deletrious	Effect	Class C65	Probably damage
156	rs121918155	Q226H	Deletrious	Deletrious	Deletrious	low	Deletrious	Effect	Class C15	Probably damage
157	rs779585762	K233E	Neutral	Neutral	Neutral	neutral	Neutral	Neutral	Class C55	Begin
158	rs1461655244	K233R	Neutral	Neutral	Neutral	neutral	Neutral	Neutral	Class C25	Begin
159	rs1296711132	K233N	Deletrious	Neutral	Neutral	neutral	Neutral	Neutral	Class C65	Possibly damage
		K233N	Deletrious	Neutral	Neutral	neutral	Deletrious	Neutral	Class C65	Possibly damage
160	rs370086431	K235Q	Deletrious	Neutral	Neutral	low	Neutral	Neutral	Class C45	Begin
161	rs754559546	K235M	Deletrious	Deletrious	Deletrious	low	Neutral	Neutral	Class C65	Begin
162	rs781215905	L236P	Deletrious	Deletrious	Neutral	neutral	Deletrious	Effect	Class C65	Probably damage
163	rs971849134	A237D	Deletrious	Neutral	Deletrious	neutral	Deletrious	Neutral	Class C65	Possibly damage
		A237V	Deletrious	Neutral	Neutral	neutral	Neutral	Neutral	Class C55	Begin
164	rs748099849	C238S	Deletrious	Deletrious	Deletrious	high	Deletrious	Effect	Class C65	Probably damage
165	rs777486993	G239R	Deletrious	Deletrious	Deletrious	high	Deletrious	Effect	Class C65	Probably damage
166	rs749500010	G239E	Deletrious	Deletrious	Deletrious	high	Deletrious	Effect	Class C65	Probably damage
167	rs1266872578	V241A	Deletrious	Neutral	Neutral	neutral	Deletrious	Effect	Class C55	Probably damage
168	rs774584131	I243T	Deletrious	Deletrious	Deletrious	high	Deletrious	Effect	Class C65	Probably damage
169	rs759557871	H244Y	Deletrious	Deletrious	Neutral	medium	Deletrious	Neutral	Class C65	Probably damage
170	rs772146306	H244Q	Neutral	Deletrious	Neutral	low	Deletrious	Neutral	Class C15	Probably damage
171	rs1189201426	P245S	Neutral	Neutral	Neutral	neutral	Neutral	Neutral	Class C65	Begin
172	rs1191370912	P245L	Neutral	Deletrious	Neutral	low	Neutral	Neutral	Class C65	Probably damage
173	rs375156587	L249P	Deletrious	Deletrious	Deletrious	high	Deletrious	Effect	Class C65	Probably damage
174	rs568121876	A251V	Deletrious	Deletrious	Neutral	medium	Deletrious	Neutral	Class C55	Probably damage
175	rs868309430	A252T	Deletrious	Deletrious	Deletrious	medium	Deletrious	Effect	Class C55	Probably damage
176	rs1353816203	H253P	Deletrious	Deletrious	Deletrious	high	Deletrious	Effect	Class C65	Probably damage
177	rs1458669732	H253Q	Deletrious	Deletrious	Deletrious	medium	Deletrious	Effect	Class C15	Probably damage
178	rs754195274	M255I	Deletrious	Neutral	Neutral	neutral	Deletrious	Neutral	Class C0	Begin
179	rs1437873986	E257K	Neutral	Neutral	Neutral	neutral	Neutral	Neutral	Class C55	Begin
180	rs1321852028	K260N	Neutral	Neutral	Neutral	neutral	Deletrious	Effect	Class C65	Possibly damage
181	rs940393774	L261F	Neutral	Neutral	Neutral	neutral	Neutral	Neutral	Class C15	Possibly damage
182	rs121918156	L265F	Deletrious	Deletrious	Deletrious	medium	Deletrious	Neutral	Class C15	Possibly damage
183	rs1553425185	E267K	Deletrious	Deletrious	Deletrious	low	Deletrious	Neutral	Class C55	Possibly damage
184	rs1558717559	D269H	Deletrious	Deletrious	Deletrious	low	Deletrious	Neutral	Class C65	Possibly damage
185	rs767112991	R271W	Neutral	Deletrious	Deletrious	low	Deletrious	Effect	Class C65	Probably damage
186	rs752290840	R271Q	Neutral	Neutral	Neutral	low	Deletrious	Neutral	Class C35	Probably damage
		R271L	Neutral	Deletrious	Neutral	neutral	Deletrious	Neutral	Class C65	Begin
187	rs121918154	R272S	Neutral	Deletrious	Deletrious	neutral	Deletrious	Effect	Class C65	Probably damage
		R272C	Neutral	Deletrious	Deletrious	medium	Deletrious	Effect	Class C65	Probably damage
188	rs1302897340	R272H	Neutral	Deletrious	Neutral	low	Deletrious	Effect	Class C25	Probably damage
189	rs1573459299	W273C	Neutral	Neutral	Deletrious	low	Deletrious	Neutral	Class C65	Possibly damage
190	rs753825629	K275N	Neutral	Neutral	Neutral	neutral	Neutral	Neutral	Class C65	Begin
191	rs1417829547	E277K	Deletrious	Deletrious	Deletrious	low	Deletrious	Effect	Class C55	Probably damage
192	rs757001092	L278M	Neutral	Neutral	Neutral	low	Neutral	Neutral	Class C0	Begin
		L278V	Neutral	Neutral	Neutral	neutral	Neutral	Neutral	Class C25	Begin
193	rs1433588212	D279N	Neutral	Neutral	Neutral	low	Deletrious	Neutral	Class C15	Possibly damage
194	rs375179157	D281V	Neutral	Deletrious	Neutral	low	Neutral	Neutral	Class C65	Begin
195	rs1402904849	K283E	Neutral	Neutral	Neutral	neutral	Neutral	Neutral	Class C55	Begin
196	rs758660570	K283N	Neutral	Neutral	Neutral	low	Neutral	Neutral	Class C65	Begin
197	rs1573459462	V285G	Neutral	Deletrious	Deletrious	medium	Neutral	Effect	Class C65	Begin
198	rs764737827	V287I	Neutral	Neutral	Neutral	neutral	Neutral	Neutral	Class C25	Begin
199	rs1573459510	H288P	Deletrious	Deletrious	Neutral	medium	Deletrious	Effect	Class C65	Probably damage
200	rs121918151	P289L	Deletrious	Deletrious	Deletrious	medium	Deletrious	Effect	Class C65	Probably damage
201	rs1178818583	N290D	Deletrious	Deletrious	Neutral	neutral	Deletrious	Neutral	Class C15	Possibly damage
202	rs1558717703	N290S	Deletrious	Deletrious	Neutral	low	Deletrious	Neutral	Class C45	Possibly damage
203	rs202150408	S292N	Neutral	Neutral	Neutral	neutral	Neutral	Neutral	Class C45	Begin
204	rs1278372679	K293E	Neutral	Neutral	Neutral	neutral	Deletrious	Neutral	Class C55	Begin
205	rs144233408	K293R	Neutral	Neutral	Neutral	neutral	Neutral	Neutral	Class C25	Begin
206	rs200721675	S294N	Neutral	Neutral	Neutral	neutral	Neutral	Neutral	Class C45	Begin
207	rs1573459617	T295P	Deletrious	Deletrious	Deletrious	low	Deletrious	Effect	Class C35	Probably damage
208	rs773761677	T295I	Neutral	Deletrious	Deletrious	low	Deletrious	Effect	Class C65	Probably damage
209	rs1573459644	T296P	Neutral	Neutral	Neutral	neutral	Deletrious	Neutral	Class C35	Possibly damage
210	rs1479882958	T296N	Neutral	Neutral	Neutral	neutral	Neutral	Neutral	Class C55	Begin
211	rs199469471	D297N	Deletrious	Deletrious	Neutral	low	Deletrious	Neutral	Class C15	Probably damage
		D297H	Deletrious	Deletrious	Deletrious	low	Deletrious	Effect	Class C65	Probably damage
212	rs1343264503	A301T	Deletrious	Deletrious	Deletrious	medium	Deletrious	Effect	Class C55	Probably damage
		A301S	Deletrious	Deletrious	Deletrious	medium	Deletrious	Effect	Class C65	Probably damage
213	rs121918144	A301V	Deletrious	Deletrious	Deletrious	medium	Deletrious	Effect	Class C55	Probably damage
214	rs1573459781	L303R	Deletrious	Deletrious	Deletrious	high	Deletrious	Effect	Class C65	Probably damage
215	rs757272256	H304Y	Deletrious	Neutral	Deletrious	neutral	Neutral	Neutral	Class C65	Begin
216	rs1573459813	H304P	Deletrious	Deletrious	Deletrious	medium	Neutral	Effect	Class C65	Possibly damage
217	rs1445811681	L305M	Deletrious	Neutral	Deletrious	medium	Deletrious	Neutral	Class C0	Probably damage
218	rs1241074486	L305R	Deletrious	Deletrious	Deletrious	high	Deletrious	Effect	Class C65	Probably damage
219	rs1352502782	P308A	Deletrious	Deletrious	Deletrious	low	Deletrious	Neutral	Class C25	Probably damage
220	rs121918146	A309T	Deletrious	Neutral	Neutral	medium	Neutral	Neutral	Class C55	Possibly damage
221	rs121918160	S312L	Neutral	Deletrious	Deletrious	medium	Deletrious	Effect	Class C65	Probably damage
222	rs762519738	V316M	Neutral	Neutral	Deletrious	neutral	Deletrious	Effect	Class C15	Probably damage
223	rs1255483838	V316A	Deletrious	Neutral	Neutral	neutral	Deletrious	Neutral	Class C55	Probably damage
224	rs1321566264	P321L	Deletrious	Deletrious	Deletrious	medium	Deletrious	Effect	Class C65	Probably damage
225	rs568793026	S323R	Neutral	Neutral	Neutral	low	Neutral	Neutral	Class C65	Begin
226	rs571278160	G324S	Neutral	Neutral	Neutral	low	Deletrious	Neutral	Class C55	Probably damage
227	rs1192356099	L325I	Deletrious	Neutral	Neutral	neutral	Deletrious	Effect	Class C0	Probably damage
228	rs1573460053	L325R	Deletrious	Deletrious	Deletrious	neutral	Deletrious	Effect	Class C65	Probably damage
229	rs1249307585	E327K	Deletrious	Deletrious	Deletrious	low	Deletrious	Effect	Class C55	Possibly damage
230	rs199469480	E327V	Deletrious	Deletrious	Deletrious	low	Deletrious	Neutral	Class C65	Probably damage
231	rs201907715	R328C	Deletrious	Deletrious	Neutral	medium	Deletrious	Effect	Class C65	Probably damage
232	rs757023301	E329K	Deletrious	Neutral	Neutral	low	Deletrious	Neutral	Class C55	Possibly damage
233	rs1484985689	N331H	Deletrious	Neutral	Neutral	low	Neutral	Neutral	Class C65	Begin
234	rs776245026	N331S	Neutral	Neutral	Neutral	neutral	Neutral	Neutral	Class C45	Begin
235	rs761348643	Q332E	Neutral	Neutral	Neutral	neutral	Neutral	Neutral	Class C25	Possibly damage
236	rs1165203466	Q332H	Neutral	Neutral	Neutral	low	Neutral	Neutral	Class C15	Probably damage
237	rs121918150	G334S	Deletrious	Deletrious	Neutral	medium	Deletrious	Effect	Class C55	Probably damage
		G334C	Deletrious	Deletrious	Neutral	medium	Deletrious	Effect	Class C65	Probably damage
238	rs1247902323	Q335H	Neutral	Neutral	Deletrious	low	Deletrious	Neutral	Class C15	Probably damage
239	rs1420502626	E336K	Neutral	Neutral	Neutral	neutral	Neutral	Neutral	Class C55	Possibly damage
240	rs369881972	T337I	Neutral	Deletrious	Neutral	neutral	Neutral	Effect	Class C65	Probably damage
241	rs121918158	V339M	Deletrious	Deletrious	Deletrious	medium	Deletrious	Effect	Class C15	Probably damage
242	rs766261022	T340K	Deletrious	Deletrious	Deletrious	medium	Deletrious	Effect	Class C65	Probably damage
		T340M	Deletrious	Deletrious	Deletrious	medium	Deletrious	Effect	Class C65	Probably damage
243	rs781097228	W342C	Deletrious	Deletrious	Deletrious	high	Deletrious	Effect	Class C65	Probably damage
244	rs121918147	G343S	Deletrious	Deletrious	Deletrious	medium	Deletrious	Effect	Class C55	Probably damage
245	rs752782202	Y344N	Neutral	Deletrious	Neutral	neutral	Deletrious	Effect	Class C65	Possibly damage
246	rs1212316014	Y344C	Neutral	Deletrious	Deletrious	low	Deletrious	Effect	Class C65	Probably damage
247	rs1020723747	H345Q	Neutral	Neutral	Neutral	neutral	Neutral	Neutral	Class C15	Begin
248	rs201827066	R348Q	Neutral	Neutral	Deletrious	neutral	Neutral	Neutral	Class C35	Possibly damage
249	rs982371629	E349G	Neutral	Neutral	Neutral	neutral	Neutral	Neutral	Class C65	Begin
250	rs749815057	E349D	Neutral	Neutral	Neutral	neutral	Neutral	Neutral	Class C35	Begin
251	rs983107347	K350T	Neutral	Neutral	Neutral	neutral	Neutral	Neutral	Class C65	Begin
252	rs908861511	A352P	Neutral	Neutral	Deletrious	neutral	Neutral	Neutral	Class C25	Begin
253	rs779384632	K353R	Neutral	Neutral	Neutral	neutral	Neutral	Neutral	Class C25	Begin
254	rs746611530	R354K	Neutral	Neutral	Neutral	neutral	Neutral	Neutral	Class C25	Begin
255	rs776173921	R356C	Deletrious	Deletrious	Deletrious	medium	Deletrious	Effect	Class C65	Probably damage
256	rs763603757	R356H	Neutral	Neutral	Neutral	low	Deletrious	Neutral	Class C25	Probably damage
257	rs1389298997	F358L	Neutral	Neutral	Neutral	neutral	Neutral	Neutral	Class C15	Possibly damage
258	rs769300513	F358L	Neutral	Neutral	Neutral	neutral	Neutral	Neutral	Class C15	Possibly damage
259	rs375912553	V359I	Neutral	Neutral	Neutral	neutral	Neutral	Neutral	Class C25	Begin
		V359F	Neutral	Neutral	Neutral	low	Neutral	Neutral	Class C45	Probably damage
260	rs1450424934	F362L	Deletrious	Neutral	Neutral	neutral	Neutral	Neutral	Class C15	Possibly damage
261	rs1294165277	K364T	Neutral	Neutral	Neutral	neutral	Neutral	Neutral	Class C65	Begin
262	rs1355168080	P366L	Deletrious	Deletrious	Deletrious	medium	Deletrious	Effect	Class C65	Probably damage
263	rs140582220	V367M	Neutral	Neutral	Neutral	medium	Neutral	Effect	Class C15	Probably damage
264	rs767730328	V367A	Deletrious	Neutral	Neutral	low	Deletrious	Effect	Class C55	Possibly damage
265	rs752981292	V368I	Deletrious	Neutral	Neutral	neutral	Neutral	Neutral	Class C25	Begin
266	rs1281489645	V368A	Neutral	Deletrious	Neutral	low	Neutral	Neutral	Class C55	Begin
267	rs1443672925	P369S	Neutral	Neutral	Neutral	neutral	Neutral	Neutral	Class C65	Begin
268	rs1211098698	P369L	Neutral	Deletrious	Neutral	low	Deletrious	Neutral	Class C65	Probably damage
269	rs778063605	H370Q	Neutral	Neutral	Neutral	neutral	Neutral	Neutral	Class C15	Begin
270	rs145800354	N371D	Neutral	Deletrious	Neutral	neutral	Neutral	Neutral	Class C15	Begin
271	rs1412515866	N371T	Neutral	Deletrious	Neutral	neutral	Neutral	Neutral	Class C55	Begin
		N371S	Neutral	Neutral	Neutral	neutral	Neutral	Neutral	Class C45	Begin
272	rs555974192	E372G	Neutral	Deletrious	Neutral	medium	Deletrious	Effect	Class C65	Possibly damage
273	rs757880924	S374G	Neutral	Neutral	Neutral	low	Neutral	Neutral	Class C55	Possibly damage
		S374C	Neutral	Neutral	Neutral	low	Neutral	Neutral	Class C65	Probably damage
274	rs779319957	S374N	Neutral	Neutral	Neutral	neutral	Neutral	Neutral	Class C45	Begin
275	rs368901479	E375K	Neutral	Neutral	Neutral	neutral	Neutral	Neutral	Class C55	Begin
276	rs780833999	M377I	Deletrious	Neutral	Neutral	neutral	Deletrious	Effect	Class C0	Probably damage
		M377I	Deletrious	Neutral	Neutral	neutral	Deletrious	Effect	Class C0	Probably damage
277	rs1375075460	N379I	Neutral	Deletrious	Neutral	low	Neutral	Effect	Class C65	Probably damage
278	rs1413238268	M380T	Neutral	Neutral	Neutral	neutral	Neutral	Neutral	Class C65	Begin
279	rs1375343219	E383G	Deletrious	Deletrious	Neutral	low	Deletrious	Effect	Class C65	Probably damage
280	rs1310224740	M385V	Deletrious	Deletrious	Deletrious	low	Deletrious	Effect	Class C15	Probably damage
281	rs148855579	C387W	Neutral	Deletrious	Deletrious	high	Deletrious	Effect	Class C65	Probably damage
282	rs769277939	A388G	Deletrious	Deletrious	Deletrious	medium	Deletrious	Effect	Class C55	Probably damage
		A388V	Deletrious	Deletrious	Deletrious	medium	Deletrious	Effect	Class C55	Probably damage
283	rs1305782685	G389A	Deletrious	Deletrious	Deletrious	medium	Deletrious	Effect	Class C55	Probably damage
284	rs933392415	I390N	Neutral	Deletrious	Deletrious	neutral	Deletrious	Neutral	Class C65	Probably damage
285	rs756467027	G392R	Deletrious	Deletrious	Neutral	low	Deletrious	Effect	Class C65	Probably damage
		G392R	Deletrious	Deletrious	Neutral	low	Deletrious	Effect	Class C65	Probably damage
286	rs868805512	G392V	Deletrious	Deletrious	Neutral	low	Deletrious	Effect	Class C65	Probably damage
287	rs1052269597	D393N	Deletrious	Neutral	Neutral	neutral	Deletrious	Neutral	Class C15	Probably damage
288	rs759316085	R394W	Neutral	Deletrious	Deletrious	low	Neutral	Effect	Class C65	Probably damage
289	rs767219916	R394Q	Neutral	Neutral	Neutral	neutral	Neutral	Neutral	Class C35	Probably damage
		R394P	Neutral	Neutral	Neutral	neutral	Neutral	Neutral	Class C65	Begin
		R394L	Neutral	Neutral	Neutral	low	Neutral	Neutral	Class C65	Possibly damage
290	rs1317848742	Q395E	Neutral	Neutral	Neutral	low	Neutral	Neutral	Class C25	Possibly damage
291	rs775849125	Q395R	Neutral	Neutral	Neutral	neutral	Neutral	Neutral	Class C35	Begin
292	rs1174335506	A397V	Deletrious	Deletrious	Deletrious	low	Deletrious	Effect	Class C55	Probably damage
293	rs1439742162	C398R	Deletrious	Deletrious	Deletrious	high	Deletrious	Effect	Class C65	Probably damage
294	rs146028808	C398W	Neutral	Deletrious	Deletrious	high	Neutral	Effect	Class C65	Probably damage
295	rs764239787	E399K	Deletrious	Neutral	Neutral	neutral	Deletrious	Neutral	Class C55	Possibly damage
296	rs201399407	E399A	Deletrious	Deletrious	Neutral	neutral	Deletrious	Neutral	Class C65	Possibly damage
297	rs142742242	D401N	Deletrious	Deletrious	Deletrious	high	Deletrious	Effect	Class C15	Probably damage
298	rs1442363621	G403R	Deletrious	Deletrious	Deletrious	high	Deletrious	Effect	Class C65	Probably damage
299	rs1553425452	P405A	Deletrious	Deletrious	Deletrious	medium	Deletrious	Effect	Class C25	Probably damage
		P405S	Deletrious	Deletrious	Deletrious	medium	Deletrious	Effect	Class C65	Probably damage
300	rs1553425459	M406L	Deletrious	Neutral	Neutral	neutral	Deletrious	Neutral	Class C0	Probably damage
		M406V	Deletrious	Deletrious	Neutral	neutral	Deletrious	Effect	Class C15	Probably damage
301	rs758788677	M406K	Deletrious	Deletrious	Neutral	medium	Deletrious	Effect	Class C65	Probably damage
		M406T	Deletrious	Deletrious	Neutral	medium	Deletrious	Effect	Class C65	Probably damage
302	rs780456728	M406I	Deletrious	Deletrious	Neutral	neutral	Deletrious	Effect	Class C0	Probably damage
303	rs1238855623	V407I	Deletrious	Neutral	Neutral	low	Deletrious	Neutral	Class C25	Possibly damage
304	rs1573461345	V407G	Deletrious	Deletrious	Deletrious	medium	Deletrious	Effect	Class C65	Probably damage
305	rs374259918	A408T	Neutral	Neutral	Neutral	neutral	Neutral	Neutral	Class C55	Begin
306	rs1269280926	H411Y	Neutral	Neutral	Deletrious	low	Neutral	Effect	Class C65	Possibly damage
307	rs139741458	G412S	Neutral	Neutral	Neutral	low	Deletrious	Neutral	Class C55	Probably damage
308	rs572021052	T413A	Deletrious	Deletrious	Deletrious	low	Deletrious	Effect	Class C55	Probably damage
309	rs768759265	W414S	Deletrious	Deletrious	Deletrious	medium	Deletrious	Effect	Class C65	Probably damage
310	rs745857900	F415L	Deletrious	Deletrious	Deletrious	low	Deletrious	Effect	Class C15	Probably damage
311	rs144760718	V417L	Deletrious	Neutral	Neutral	low	Deletrious	Neutral	Class C25	Possibly damage
312	rs199469472	V420L	Deletrious	Deletrious	Deletrious	medium	Deletrious	Effect	Class C25	Probably damage
313	rs760579201	V420E	Deletrious	Deletrious	Deletrious	high	Deletrious	Effect	Class C65	Probably damage
314	rs764364405	S421G	Deletrious	Deletrious	Deletrious	medium	Deletrious	Effect	Class C55	Probably damage
315	rs1325858545	W422G	Deletrious	Deletrious	Deletrious	medium	Deletrious	Effect	Class C65	Probably damage
316	rs1368084354	E424G	Deletrious	Deletrious	Deletrious	low	Deletrious	Effect	Class C65	Probably damage
317	rs761888935	H430Y	Deletrious	Neutral	Neutral	neutral	Neutral	Neutral	Class C65	Begin
318	rs1266965698	G433S	Deletrious	Deletrious	Deletrious	low	Deletrious	Effect	Class C55	Probably damage
319	rs750931702	G433D	Deletrious	Deletrious	Deletrious	low	Deletrious	Effect	Class C65	Probably damage
320	rs766695272	V434I	Neutral	Neutral	Neutral	low	Neutral	Neutral	Class C25	Possibly damage
321	rs1271213613	Y435H	Deletrious	Deletrious	Deletrious	high	Deletrious	Effect	Class C65	Probably damage
322	rs1188357717	T436I	Deletrious	Deletrious	Deletrious	medium	Deletrious	Effect	Class C65	Probably damage
323	rs1262592573	K437R	Deletrious	Neutral	Neutral	neutral	Deletrious	Neutral	Class C25	Probably damage
324	rs1573461697	V438A	Deletrious	Deletrious	Deletrious	medium	Deletrious	Effect	Class C55	Probably damage
325	rs886054848	R440C	Deletrious	Deletrious	Deletrious	low	Deletrious	Effect	Class C65	Begin
326	rs777348309	R440H	Deletrious	Neutral	Neutral	neutral	Deletrious	Neutral	Class C25	Probably damage
327	rs753436021	Y441H	Deletrious	Deletrious	Neutral	medium	Deletrious	Effect	Class C65	Probably damage
328	rs1392922558	D443N	Neutral	Neutral	Neutral	neutral	Neutral	Neutral	Class C15	Begin
329	rs121918142	W444C	Deletrious	Deletrious	Deletrious	high	Deletrious	Effect	Class C65	Probably damage
330	rs200012319	I445L	Deletrious	Neutral	Neutral	medium	Deletrious	Effect	Class C0	Possibly damage
331	rs121918157	I445M	Neutral	Neutral	Deletrious	medium	Neutral	Neutral	Class C0	Possibly damage
332	rs368520760	H448Y	Neutral	Neutral	Neutral	low	Neutral	Neutral	Class C65	Begin
333	rs772096495	I449V	Neutral	Neutral	Neutral	low	Neutral	Neutral	Class C25	Begin
334	rs780162904	K452E	Neutral	Neutral	Neutral	neutral	Neutral	Neutral	Class C55	Begin
335	rs1331120970	A454V	Neutral	Neutral	Neutral	neutral	Neutral	Neutral	Class C55	Begin
336	rs1216474909	Q456E	Neutral	Neutral	Neutral	neutral	Neutral	Neutral	Class C25	Begin
337	rs776993248	S458R	Neutral	Neutral	Deletrious	low	Neutral	Effect	Class C65	Begin
		S458R	Neutral	Neutral	Deletrious	low	Neutral	Effect	Class C65	Begin
338	rs1485604408	A460P	Neutral	Neutral	Neutral	neutral	Neutral	Neutral	Class C25	Possibly damage
339	rs367745240	A460E	Neutral	Neutral	Neutral	low	Neutral	Neutral	Class C65	Begin
340	rs769898505	P461L	Neutral	Neutral	Deletrious	low	Neutral	Effect	Class C65	Begin
