# Supplementary material for: Computational analysis of the functional and structural impact of the most deleterious missense mutations in the human Protein C
Source: PLoS One. 2023 Nov 28;18(11):e0294417. doi: 10.1371/journal.pone.0294417 (PMC10683990; doi:10.1371/journal.pone.0294417)
Supplement: S2 Table — (XLSX) [file pone.0294417.s006.xlsx]

## Sheet: S2 Table
S2 Table . Identification of high-risk missense SNPs of the human PC.
SNP ID	Substitution	Phd-SNP	SNP and GO	SuSPect	Meta-SNP	PMUT	VEST4
rs774572099	R42S	Disease	Disease	Disease	Disease	Disease	Disease
	R42C	Disease	Disease	Disease	Disease	Disease	Disease
rs767626189	A43T	Disease	Neutral	Disease	Disease	Disease	Neutral
rs1467015445	N44H	Disease	Disease	Neutral	Disease	Disease	Neutral
rs757583846	R57W	Disease	Disease	Disease	Disease	Disease	Disease
rs574949343	R57Q	Disease	Disease	Disease	Disease	Disease	Neutral
	R57L	Disease	Disease	Disease	Disease	Disease	Disease
rs121918148	E62A	Disease	Disease	Disease	Disease	Disease	Disease
rs1448630830	E67K	Disease	Disease	Disease	Disease	Disease	Disease
rs1207902871	E71D	Disease	Disease	Disease	Disease	Disease	Neutral
rs1573442078	F82S	Disease	Disease	Disease	Disease	Disease	Neutral
rs1573442736	C92G	Disease	Disease	Disease	Disease	Disease	Neutral
rs761171704	C101Y	Disease	Disease	Disease	Disease	Disease	Neutral
rs1156578125	G109C	Disease	Disease	Disease	Disease	Disease	Neutral
rs1171885932	C111Y	Disease	Disease	Disease	Disease	Disease	Disease
rs747735192	C140S	Disease	Disease	Disease	Disease	Disease	Disease
	C140F	Disease	Disease	Disease	Disease	Disease	Disease
rs370813536	G145R	Disease	Disease	Neutral	Disease	Disease	Neutral
rs1247269491	C147Y	Disease	Disease	Disease	Disease	Disease	Disease
rs121918159	H149P	Disease	Disease	Neutral	Disease	Disease	Disease
rs767201513	C151R	Disease	Disease	Disease	Disease	Disease	Disease
rs1450037999	C160S	Disease	Disease	Disease	Disease	Disease	Neutral
rs1341644063	C162G	Disease	Disease	Neutral	Disease	Disease	Neutral
rs1318361167	L168P	Disease	Disease	Neutral	Disease	Disease	Neutral
rs199469474	C175Y	Disease	Disease	Disease	Disease	Disease	Disease
rs1277271891	W225R	Disease	Disease	Disease	Disease	Disease	Disease
	W225G	Disease	Disease	Disease	Disease	Disease	Neutral
rs757925208	W225C	Disease	Disease	Disease	Disease	Disease	Disease
rs748099849	C238S	Disease	Disease	Disease	Disease	Disease	Disease
rs777486993	G239R	Disease	Disease	Disease	Disease	Disease	Disease
rs749500010	G239E	Disease	Disease	Disease	Disease	Disease	Disease
rs774584131	I243T	Disease	Disease	Disease	Disease	Disease	Disease
rs375156587	L249P	Disease	Disease	Disease	Disease	Disease	Disease
rs1353816203	H253P	Disease	Disease	Disease	Disease	Disease	Disease
rs1573459781	L303R	Disease	Disease	Disease	Disease	Disease	Disease
rs1241074486	L305R	Disease	Disease	Disease	Disease	Disease	Disease
rs781097228	W342C	Disease	Disease	Disease	Disease	Disease	Disease
rs1439742162	C398R	Disease	Disease	Disease	Disease	Disease	Disease
rs1442363621	G403R	Disease	Disease	Disease	Disease	Disease	Disease
rs760579201	V420E	Disease	Disease	Disease	Disease	Disease	Disease
rs1271213613	Y435H	Disease	Disease	Disease	Disease	Disease	Disease
rs121918142	W444C	Disease	Disease	Disease	Disease	Disease	Disease
