# Supplementary material for: Computational analysis of the functional and structural impact of the most deleterious missense mutations in the human Protein C
Source: PLoS One. 2023 Nov 28;18(11):e0294417. doi: 10.1371/journal.pone.0294417 (PMC10683990; doi:10.1371/journal.pone.0294417)
Supplement: S5 Table — (XLSX) [file pone.0294417.s009.xlsx]

## Sheet: S5 Table
S5 Table . The damaging scores of the 12 most high-risk missense SNPs predicted by all methods.
SNP ID	Substitution	FATHMM-MKL	PROVEN	SIFT	Mutation assessor	CADD	SNAP-2	Align	Polyphen	Phd-SNP	SNP and GO	Suspect	Meta-SNP	PMUT	VEST-4	Imutant2	MUPRO	INPS-MD	DynaMut	CUPSAT	mCSM	DUET
rs774572099	R42S	0.80024	-4.587	0	3.63	23.9	85	109.21	1	0.978	0.78	70	0.804	0.7918	0.00678	-1.89	-0.9639	-1.18546	-0.13	-1.92	-0.132	-0.136
rs757925208	W225C	0.97667	-11.862	0	3.855	25.3	74	214.36	1	0.98	0.729	97	0.764	0.9279	0.00678	-2.2	-0.770835	-1.3943	-0.837	-1.41	-1.948	-1.771
rs777486993	G239R	0.98118	-7.285	0	3.94	26.6	92	125.13	1	0.994	0.765	95	0.856	0.9279	0.00678	-1.17	-0.416376	-0.604174	-0.201	-0.27	-1.231	-1.143
rs774584131	I243T	0.97405	-3.889	0.01	4.155	27	52	89.28	1	0.961	0.569	93	0.71	0.9279	0.00931	-2.34	-2.50596	-3.31883	-2.728	-0.5	-3.088	-3.38
rs375156587	L249P	0.97405	-5.962	0.01	4.22	28.5	81	97.78	1	0.991	0.773	97	0.681	0.9279	0.00982	-0.48	-1.39798	-3.17061	-1.481	-7.71	-1.516	-2.2
rs1573459781	L303R	0.97042	-5.735	0	3.76	24.9	67	101.88	1	0.99	0.827	96	0.717	0.9181	0.00982	-1.33	-1.87835	-1.30058	-1.103	-3.61	-2.177	-2.182
rs1241074486	L305R	0.96884	-5.792	0	4.39	24.7	80	101.88	1	0.994	0.843	97	0.83	0.9181	0.0082	-1.28	-1.21109	-1.18747	-1.039	-2.43	-2.081	-2.97
rs781097228	W342C	0.97482	-10.508	0	4.365	26.8	73	214.36	1	0.987	0.772	97	0.757	0.9181	0.00982	-1.38	-0.554065	-1.38977	-1.572	-6.38	-2.345	-2.096
rs1442363621	G403R	0.97575	-7.879	0	4.315	28	90	125.13	1	0.997	0.824	98	0.853	0.9181	0.00648	-0.54	-0.574891	-0.552126	-0.475	-4.5	-0.873	-1.061
rs760579201	V420E	0.95995	-5.83	0	3.72	28.5	90	121.33	1	0.99	0.799	94	0.774	0.9181	0.00547	-1.94	-0.79477	-2.4451	-1.284	-0.15	-2.846	-3.21
rs1271213613	Y435H	0.96505	-4.651	0	3.57	27.9	90	83.33	1	0.989	0.714	94	0.74	0.9181	0.01761	-1.16	-0.703514	-1.09159	-0.76	-9.01	-1.838	-1.746
rs121918142	W444C	0.98008	-11.746	0	4.78	26.8	70	214.36	1	0.993	0.775	98	0.833	0.9181	0.00668	-1.94	-1.96635	-1.41778	-1.952	-0.44	-2.245	-1.718
