# Supplementary material for: Computational analysis of the functional and structural impact of the most deleterious missense mutations in the human Protein C
Source: PLoS One. 2023 Nov 28;18(11):e0294417. doi: 10.1371/journal.pone.0294417 (PMC10683990; doi:10.1371/journal.pone.0294417)
Supplement: S6 Table — (XLSX) [file pone.0294417.s010.xlsx]

## Sheet: S6 Table
S6 Table. The damaging scores of the 12 most high-risk missense SNPs are normalized between 0 to 1 by min-max scaling. Five mutations with the highest scores are marked by red color.
SNP ID	Substitution	FATHMM-MKL	PROVN	SIFT	Mutation assessor	CADD	SNAP-2	Align	Polyphen	Phd-SNP	SNP and GO	Suspect	Meta-SNP	PMUT	VEST-4	Imutant2	MUPRO	INPS	DYnaMUT	CUPSAT	mCSM	DUET	SUM of scores
rs774572099	R42S	0	0.0875	1	0.0496	0	0.825	0.1975	1	0.4722	0.7701	0	0.7029	0	0.8921	0.758065	0.262026	0.228913	0	0.199774	1.11022e-16	0	7.44568
rs757925208	W225C	0.9751	1	1	0.2355	0.3043	0.55	1	1	0.5278	0.5839	0.9643	0.4743	1	0.8921	0.924731	0.169632	0.304396	0.272132	0.142212	0.614344	0.504007	13.4388
rs777486993	G239R	1	0.4259	1	0.3058	0.587	1	0.319	1	0.9167	0.7153	0.8929	1	1	0.8921	0.370968	0	0.0188123	0.0273287	0.013544	0.371786	0.310419	12.1676
rs774584131	I243T	0.9606	0	0	0.4835	0.6739	0	0.0454	1	0	0	0.8214	0.1657	1	0.6837	1	1	1	1	0.0395034	1	1	11.8737
rs375156587	L249P	0.9606	0.26	0	0.5372	1	0.725	0.1103	1	0.8333	0.7445	0.9643	0	1	0.6417	0	0.469763	0.946427	0.520015	0.853273	0.4682	0.636252	12.6708
rs1573459781	L303R	0.9405	0.2315	1	0.157	0.2174	0.375	0.1416	1	0.8056	0.9416	0.9286	0.2057	0.928	0.6417	0.456989	0.699652	0.270522	0.374519	0.390519	0.691813	0.630703	12.0289
rs1241074486	L305R	0.9318	0.2387	1	0.6777	0.1739	0.7	0.1416	1	0.9167	1	0.9643	0.8514	0.928	0.7751	0.430108	0.380321	0.229639	0.349885	0.257336	0.659337	0.874117	13.4799
rs781097228	W342C	0.9649	0.8302	1	0.657	0.6304	0.525	1	1	0.7222	0.7409	0.9643	0.4343	0.928	0.6417	0.483871	0.0658934	0.302759	0.555042	0.70316	0.748647	0.604192	14.5025
rs1442363621	G403R	0.97	0.5004	1	0.6157	0.8913	0.95	0.319	1	1	0.9307	1	0.9829	0.928	0.9168	0.0322581	0.0758601	0	0.132794	0.490971	0.250677	0.285142	13.2725
rs760579201	V420E	0.8827	0.2434	1	0.124	1	0.95	0.29	1	0.8056	0.8394	0.8571	0.5314	0.928	1	0.784946	0.181086	0.684198	0.444188	0	0.918133	0.947596	14.4117
rs1271213613	Y435H	0.9109	0.0956	1	0	0.8696	0.95	0	1	0.7778	0.5292	0.8571	0.3371	0.928	0	0.365591	0.137414	0.194984	0.242494	1	0.577131	0.496301	11.2692
rs121918142	W444C	0.9939	0.9855	1	1	0.6304	0.45	1	1	0.8889	0.7518	1	0.8686	0.928	0.9003	0.784946	0.741762	0.312883	0.701309	0.0327314	0.714817	0.48767	16.1735
